# Supplementary material for: British Red Squirrels (S. vulgaris) With Leprosy Develop Skeletal Lesions
Source: Interdiscip Perspect Infect Dis. 2026 Mar 10;2026:5785505. doi: 10.1155/ipid/5785505 (PMC12976456; doi:10.1155/ipid/5785505)
Supplement: Supplementary file 1 — Supporting Information Additional supporting information can be found online in the Supporting Information section. [file IPID-2026-5785505-s001.xlsx]

## Sheet: Biographical Info
biographical information
Object ID	Avanzi et al. ID	Sex	Age	Origin	Year	Weight (g)	Tissues Sampled
NMS.Z.2024.92.1	R13/11	female	adult	Forres, Moray	2011	270	Muzzle, pinna, eyelid, forelimb, hindlimb, spleen, liver, lung
NMS.Z.2024.92.2	R23/12	male	adult	Pitlochry, Perth and Kinross	2012	290	Muzzle, pinna, eyelid, forelimb, hindlimb
NMS.Z.2024.92.3	R30/13	male	adult	Pitcaple, Aberdeenshire	2013	280	Muzzle, pinna, eyelid, forelimb, hindlimb, liver, spleen
Information from Avanzi et al 2016 SI Table 1
														metrics (GL)					metrics (SD)
														Element	R13/11	R23/12	R30/13		Element	R13/11	R23/12	R30/13
														Humerus (L)		39.05	38.11		Humerus (L)		2.91	2.98
														Humerus (R)		38.98	38.18		Humerus (R)		2.91	3
														Ulna (L)	45.21	44.04	42.81		Ulna (L)	2.35	2.08	2.11
														Ulna (R)		43.92	42.9		Ulna (R)		2.07	2.12
														Radius (L)	38.58	37.5	36.75		Radius (L)	2.05	2.05	2.14
														Radius (R)		37.46	36.76		Radius (R)	2.04	2.03	2
														Metacarpal (L1)	9.17		8.23		Metacarpal (L1)	1.39		1.39
														Metacarpal (L2)			11.24		Metacarpal (L2)			1.38
														Metacarpal (L3)			11.69		Metacarpal (L3)			1.39
														Metacarpal (L4)			7.87		Metacarpal (L4)			1.3
														Metacarpal (R1)			8.28		Metacarpal (R1)			1.36
														Metacarpal (R2)			11.29		Metacarpal (R2)			1.3
														Metacarpal (R3)			11.63		Metacarpal (R3)			1.33
														Metacarpal (R4)			7.64		Metacarpal (R4)			1.22
														Femur (L)	52.21	51.23	50.32		Femur (L)	3.8	3.55	3.81
														Femur (R)	51.78	51.14	50.47		Femur (R)	3.77	3.55	3.77
														Tibia (L)	59.28	58.56	58.2		Tibia (L)	2.76	2.84	2.75
														Tibia (R)		58.62	58.2		Tibia (R)		2.82	2.77
														Fibula (L)	55.66	54.61	54.26		Fibula (L)	0.83	0.63	0.76
														Fibula (R)		54.65	54.13		Fibula (R)		0.72	0.78
														Metatarsal (L1)		14.66	16.82		Metatarsal (L1)		1.61	1.39
														Metatarsal (L2)			21.75		Metatarsal (L2)			1.5
														Metatarsal (L3)			22.51		Metatarsal (L3)			1.5
														Metatarsal (L4)			20.17		Metatarsal (L4)			1.78
														Metatarsal (L5)			20.51		Metatarsal (L5)			1.43
														Metatarsal (R1)		16.85	16.8		Metatarsal (R1)		1.43	1.36
														Metatarsal (R2)		22.36	20.76		Metatarsal (R2)		1.46	1.61
														Metatarsal (R3)		22.97	21.6		Metatarsal (R3)		1.43	1.53
														Metatarsal (R4)		21.52	20.92		Metatarsal (R4)		1.7	1.76
														Metatarsal (R5)		20.16	20.57		Metatarsal (R5)		1.47	1.32

## Sheet: Skeletal Inventory
skeletal inventory
Element	R13/11	R23/12	R30/13
Humerus (L)	present	present	present
Humerus (R)	absent	present	present
Ulna (L)	present	present	present
Ulna (R)	absent	present	present
Radius (L)	present	present	present
Radius (R)	absent	present	present
Metacarpal (L1)	absent	present	present
Metacarpal (L2)	absent	present	present
Metacarpal (L3)	absent	present	present
Metacarpal (L4)	absent	present	present
Metacarpal (R1)	present	present	present
Metacarpal (R2)	present	present	present
Metacarpal (R3)	present	present	present
Metacarpal (R4)	present	present	present
Carpals	present	present	present
Femur (L)	present	present	present
Femur (R)	present	present	present
Tibia (L)	present	present	present
Tibia (R)	present	present	present
Fibula (L)	present	present	present
Fibula (R)	present	present	present
Patella (L)	present	present	present
Patella (R)	present	present	present
Metatarsal (L1)	absent	present	present
Metatarsal (L2)	absent	present	present
Metatarsal (L3)	absent	present	present
Metatarsal (L4)	absent	present	present
Metatarsal (L5)	absent	present	present
Metatarsal (R1)	absent	present	present
Metatarsal (R2)	absent	present	present
Metatarsal (R3)	absent	present	present
Metatarsal (R4)	absent	present	present
Metatarsal (R5)	absent	present	present
Tarsals (L)	absent	present	present
Tarsals (R)	present	present	present
First Phalanx	4	14	17
Second Phalanx	4	16	16
Distal Phalanx	3	16	18
Manubrium	present	present	present
Sternabrae	present	present	present
Cervical Vertebra	7	7	7
Thoracic Vertebra	11	12	12
Lumbar Vertebra	7	7	7
Caudal Vertebra	present	present	present
Rib	20	24	24
Clavicle (L)	present	present	present
Clavicle (R)	present	present	present
Scapula (L)	present	present	present
Scapula (R)	present	present	present
Mandible (L)	absent	present	present
Mandible (R)	absent	present	present
Maxilla	absent	present	present
Skull	absent	present	present
Dentition	absent	present	present
Cranium	absent	present	present
Os Coxae (L)	present	present	present
Os Coxae (R)	present	present	present
Sacrum	present	present	present
Baculum	absent	present	present

## Sheet: Lesion Inventory
pathology					lookup		lesion distribution, where relative frequency=elements with lesions/total elements
Element	NMS.Z.2024.92.1	NMS.Z.2024.92.2	NMS.Z.2024.92.3		Fracture			NMS.Z.2024.92.1		NMS.Z.2024.92.2		NMS.Z.2024.92.3
Humerus (L)	Absent	Absent	Absent		Periosteal New Bone		Lesion Location	n(Elements)	Relative Frequency	n(Elements)2	Relative Frequency2	n(Elements)4	Relative Frequency(Lesion)5
Humerus (R)	Absent	Absent	Absent		Remodelling/General Bone Formation		Skull	0	0	3	0.00561798	3	0.00581395
Ulna (L)	Absent	Mixed	Absent		Bone Destruction		Thorax	47	0.10989	38	0	32	0.00581395
Ulna (R)	Mixed	Bone Destruction	Absent		Osteomyelitis		Forelimbs	5	0.021978	8	0.0224719	8	0
Radius (L)	Absent	Mixed	Absent		Enthesopathy		Hindlimbs	11	0.0659341	11	0.0224719	11	0.0174419
Radius (R)	Mixed	Mixed	Absent		Arthropathy		Podials	19	0.208791	100	0.202247	100	0.0406977
Metacarpal (L1)	Absent	Mixed	Absent		Congenital/Non-metric		Tail	9	0.0989011	18	0.011236	18	0
Metacarpal (L2)	Absent	Mixed	Absent		Porosity		Total	91		178		172
Metacarpal (L3)	Absent	Mixed	Absent		Absent
Metacarpal (L4)	Absent	Absent	Absent		Mixed
Metacarpal (R1)	Bone Destruction	Hypervascularity	Absent		Hypervascularity
Metacarpal (R2)	Mixed	Bone Destruction	Absent
Metacarpal (R3)	Mixed	Mixed	Absent
Metacarpal (R4)	Mixed	Absent	Absent
Carpals (L)	Absent	Bone Destruction	Absent		Mixed: porosity, new bone formation, bone destruction (i.e. multiple pathological changes present)
Carpals (R)	Mixed	Bone Destruction	Absent
Femur (L)	Absent	Absent	Absent
Femur (R)	Absent	Absent	Absent
Tibia (L)	Porosity and Bone Destruction	Mixed	Hypervascularity
Tibia (R)	Mixed	Mixed	Mixed
Fibula (L)	Mixed	Mixed	Absent
Fibula (R)	Mixed	Mixed	Hypervascularity
Patella (L)	Absent	Absent	Absent
Patella (R)	Absent	Absent	Absent
Metatarsal (L1)	Absent	Mixed	Absent
Metatarsal (L2)	Absent	Mixed	Fracture
Metatarsal (L3)	Absent	Mixed	Fracture
Metatarsal (L4)	Absent	Mixed	Absent
Metatarsal (L5)	Absent	Mixed	Absent
Metatarsal (R1)	Absent	Mixed	Absent
Metatarsal (R2)	Absent	Mixed	Absent
Metatarsal (R3)	Absent	Mixed	Absent
Metatarsal (R4)	Absent	Mixed	Fracture
Metatarsal (R5)	Absent	Periosteal New Bone	Absent
Tarsals (L)	Absent	Mixed	Absent
Tarsals (R)	Mixed	Mixed	Absent
First Phalanx	Mixed	Periosteal New Bone	Absent
Second Phalanx	Remodelling/General Bone Formation	Fracture	Absent
Distal Phalanx	Absent	Mixed	Bone Destruction
Manubrium	Absent	Absent	Absent
Sternabrae	Absent	Absent	Absent
Cervical Vertebra	Absent	Absent	Absent
Thoracic Vertebra	Absent	Absent	Absent
Lumbar Vertebra	Absent	Absent	Absent
Caudal Vertebra	Mixed	Woven New Bone	Absent
Rib	Arthropathy	Absent	Fracture
Clavicle (L)	Bone Destruction	Absent	Absent
Clavicle (R)	Absent	Absent	Absent
Scapula (L)	Absent	Absent	Absent
Scapula (R)	Absent	Absent	Absent
Mandible (L)	Absent	Absent	Absent
Mandible (R)	Absent	Absent	Absent
Maxilla	Absent	Porosity	Absent
Skull	Absent	Mixed	Mixed
Dentition	Absent	Absent	Absent
Cranium	Absent	Mixed	Mixed
Os Coxae (L)	Arthropathy	Absent	Absent
Os Coxae (R)	Arthropathy	Absent	Absent
Sacrum	Arthropathy	Absent	Absent

## Sheet: Lesion Description
NMS.Z.2024.92.1
Element	Side	Pathology	Figure	Description
Thorax and Tail
Clavicle	Left	Bone Destruction		Semi-circular shaped destruction of cortical surface of anterior medial metaphysis exposing trabecular bone beneath - may be from preparation rather than pathology
Rib		Marginal osteophyte		Pronounced marginal osteophytes extending around the vertebral facet
Sacrum	Left	Rugosity		Rugosity of auricular surface
Sacrum	Right	Rugosity		Rugosity of auricular surface
Caudal Vertebra		Hypervascularity; Periosteal New Bone; Remodelling		Enlarged nutrient foramina on distal physis, with remodelled and periosteal new bone present on superior physis
Caudal Vertebra		Hypervascularity; Periosteal New Bone; Remodelling		Body is slightly thickened distally, with marginal osteophyte on lateral margin of distal vertebral facet and remodelling along physis; superior half of vertebrae presents multiple lytic foramina and smooth remodelled bone that extends from the body up towards superior vertebral facet; raised periosteal new bone along attachment site of sacrococcygeus ventralis medialis
Caudal Vertebra (x5)		Hypervascularity		Body and physes exhibit lytic lesions consistent with hypervascularisation
Forelimbs
Ulna	Right	Porosity; Bone Destruction		Perforative foramen with lysis and remodelled bone and hypervascularity of distal physis
Radius	Right	Porosity; Bone Destruction; New Bone Formation		Hypervascularity of the distal physis with lysis and remodelling; patch of periosteal new bone superior to lytic lesion on antero- distal shaft superior to physis
Carpals	Right	Hypervascularity		Hypervascularity of the carpal bodies (present on multiple carpals)
Metacarpal (I)	Right	Bone Destruction		Lysis resulting in erosive foramina (less than 1mm in diameter) in both distal and proximal metaphyses on the palmar surface (no perforation through to the dorsal surface) and on the dorsal surface (distinct from the ones on the palmar surface)
Metacarpal (II)	Right	Bone Destruction		Lytic foramen on distal palmar physis less than 1mm in diameter; lytic foramina/hypervascularisation of the proximal dorsal epiphysis
Metcarpal (III)	Right	Bone Destruction; Periosteal New Bone Formation		Patches of disorganised bone deposition along dorsal shaft (particularly on the distal third); lytic foramen on the distal palmar physis and on the distal dorsal metaphysis, where irregularity of margins suggests active remodelling at time of death; lytic foramen/hypervascularity on proximal physis
Metacarpal (IV)	Right	Porosity; Bone Formation		Callous-like remodelling around dorsal shaft, particularly distally, with smooth lytic foramen and more rugose disorganised remodelling/bone deposition proximally
Hindlimbs
Os Coxa	Left	Rugosity		Rugosity of auricular surface
Os Coxa	Right	Rugosity		Rugosity of auricular surface
Tibia	Left	Hypervascularity; Bone Formation		Enlarged nutrient foramina on distal anterior physis measuring app. 1mm in diameter; osteophytes extending medially around peroneal groove, with additional foramina at base of remodelled bone; woven new bone present on posterior distal shaft surface
Tibia	Right	Hypervascularity; Bone Formation		Enlarged nutrient foramina on distal anterior physis measuring between 1mm (laterally) and 1.5mm (longitudinally) in diameter; rugose interossesous ligament attachment and osteophytes extending around the peroneal groove
Fibula	Left	Hypervascularity; Bone Formation		Distal third: Osteophyte on interosseous attachment site extending proximally; hypervascularity of physis resulting in smooth margined foramina, at least one perforating through the inferior/medial surface to the superior/lateral surface
Fibula	Right	Remodelling; Bone Destruction; Periosteal Bone Formation		Distal lateral physis (including distal shaft to epiphysis): periosteal new bone in process of lamellar remodelling; lytic foramina present (hypervascularity), also present on medial/inferior surface, where foramen is approximately 1mm in diameter; on superior aspect, bony extension of epiphysis with hypervascular and irreuglar margins
Calcaneus	Right	Bone Formation; Periosteal New Bone; Hypervascularisation; Bone Destruction		Osteophytic extension medially from calcaneal tuberosity; raised, disorganised new bone deposition over superior and lateral calcaneal tuberosity, overlying lytic lesion on the lateral aspect; remodelled but irregular bone on articular facet with astragalus; multiple osteophytic extensions on medial calcaneal condyle; lytic foramina present in peroneal groove surrounded by periosteal new bone
Astragalus	Right	Hypervascularisation; Bone Destruction		Hypervascularisation present in the inferior aspect of the ramus; lytic lesion approximately 1mm in diameter on distal inferior aspect of body superior to epiphysis
Cuboid	Right	Hypervascularity		Body of cuboid exhibits multiple enlarged, smooth margined foramina
Phalanges
First Phalange	Right	Bone Formation; Periosteal New Bone; Hypervascularisation		Remodeled bony protrusions on palmar surface of shaft at both medial and lateral attachment sites of middle annular ligament and the flexor digitorum profundus tendon; small irregular patch of periosteal new bone on proximal dorsal surface of shaft; enlarged nutrient foramina on distal dorsal metaphysis
First Phalange	Right	Bone Formation; Periosteal New Bone; Hypervascularisation		Remodeled bony protrusions on palmar surface of shaft at both medial and lateral attachment sites of middle annular ligament and the flexor digitorum profundus tendon, latter porous and surrounded by periosteal new bone (active at time of death); enlarged nutrient foramina on distal dorsal metaphysis
First Phalange	Right	Bone Formation; Hypervascularisation		Slight bony protrusions on palmar surface of shaft at both medial and lateral attachment sites of middle annular ligament and the flexor digitorum profundus tendon; enlarged nutrient foramina on distal dorsal metaphysis and proximal palmar metaphysis
First Phalange	Right	Bone Formation; Periosteal New Bone		Remodeled bony protrusions on palmar surface of shaft at both medial and lateral attachment sites of middle annular ligament; periosteal new bone at medial site of flexor digitorum profundus tendon
Second Phalange	Right	Bone Formation		Callous-like remodelling around palmar surface of shaft (dorsal left exposed) with small foramen on distal palmar edge pointing distally
Second Phalange	Right	Bone Formation		Callous-like remodelling around shaft with lysis on palmar distal third
Second Phalange	Right	Bone Formation		Remodelled bone on lateral and medial aspects of proximal metaphysis (tendon attachment sites)
Second Phalange	Right	Bone Formation; Periosteal New Bone		Combination of remodelled bone and periosteal new bone covering palmar shaft in patches extending laterally and medially, but leaves dorsal surface exposed
NMS.Z.2024.92.2
Element	Side	Pathology	Figure	Description
Skull
Maxilla	Right;midline	Porosity		Porosity on the right surface of the hard pallate mesial to the palatine suture
Incisal	Left	Porosity		Bone resorption causing perforations through the incisal bone
Incisal	Right	Porosity		Bone resorption causing perforations through the incisal bone
Nostrum	Left	Porosity; Remodelling		Margins of nasal aperture flare laterally with irregular outline caused by porous remodelling
Nostrum	Right	Porosity; Remodelling		Margins of nasal aperture flare laterally with irregular outline caused by porous remodelling
Forelimbs
Ulna	Left	Bone Destruction; Remodelling		Lysis creating erosive foramen in distal physis, extending app. 2mm along medial aspect where it articulates with the radius; corresponding lateral surface shows perforations and thinning of the cortical bone, which is irregular but smooth
Ulna	Right	Bone Destruction		Lytic foramen on lateral surface perforating through to medial surface, diameter of foramen on lateral surface app 1mm, corresponding foramen aperture on medial surface less than 0.5mm in diameter
Radius	Left	Bone Destruction; Porosity		Lateral distal physis presents macroporosity extending approximately 2mm up the shaft from the epiphysis
Radius	Right	Bone Destruction; Porosity		Porosity on lateral distal physis along epiphysis and small lytic foramina lateral to ulnar notch
Carpals	Right	Bone Destruction; Porosity		Lytic foramen on distal articular surface of scapholunate; two lytic foramen on distal-lateral surface of triquetrum; porosity on bodies of capitate and hamate
Carpals	Left	Bone Destruction; Porosity		Lytic foramina on scapholunate, one on proximal lateral aspect and one on distal carpal articular surface; lytic foramina on proximal body of triquetrum; lysis and woven bone on capitate; macroporosity on body of hamate; lysis and hypervascularity in body of greater multiangular
Metacarpal (I)	Left	Periosteal New Bone; Bone Destruction		Periosteal new bone (woven, irregular) on whole of shaft; lytic foramen on palmar surface of metaphysis
Metacarpal (II)	Left	Periosteal New Bone; Porosity		Periosteal new bone in patches on both inferior and superior surfaces of shaft, more pronounced proximally;slight porosity on superior proximal physis
Metcarpal (III)	Left	Periosteal New Bone; Porosity		Periosteal new bone in patches on both inferior and superior surfaces of shaft, more pronounced proximally;slight porosity on superior proximal physis
Metacarpal (I)	Right	Hypervascularity		Enlarged nutrient foramen on distal inferior physis
Metacarpal (II)	Right	Bone Destruction		Slight thinning of proximal inferior physis, revealing pockmarks in the cortical bone
Metcarpal (III)	Right	Periosteal New Bone; Bone Destruction		Patch of periosteal new bone on inferior surface of shaft, woven and irregular; ovoid erosion on proximal physis revealing thin pockmarks in cortical bone
Hindlimbs
Tibia	Left	Periosteal New Bone; Bone Destruction; Hypervascularity		Rugosity along interosseous attachment; periosteal new bone on medial anterior tubercle extending proximally; Lysis and porotic foramina on medial aspect of sulcus for flexor hallucis longus with perforation through to sulcus for medial flexor digitorum longus, surface of which also exhibits lysis and porotic foramina; enlarged nutrient foramina on anterior physis
Tibia	Right	Porosity; Periosteal New Bone; Remodelling; Hypervascularity		Porosity and remodelling in sulcus for medial flexor digitorum longus; rugose periosteal bone on medial tubercle and enlarged nutrient foramen on anterior physis
Fibula	Left	Periosteal New Bone; Bone Destruction		Small lytic lesion on proximal epiphysis on supero-medial surface; nodule of remodelled bone app 2.5mm superior of distal epiphysis along interosseous attachment; remodelled lamellar bone along distal medial physis and shaft, with lytic foramina particularly present on medial distal physis; perforative lytic foramina on lateral malleolus through the sulcus malleolaris lateralis and through to fac…
Fibula	Right	Periosteal New Bone; Bone Destruction		Rugosity along interosseous attachment; cortical bone of distal physis is thin, and the facies articularis malleoli is covered by proliferative new bone interrupted by porotic destruction of anterior border; this periosteal new bone and porous lysis continues 5.3mm cranially up the shaft from the distal epiphyis
Calcaneus	Left	Periosteal New Bone; Hypervascularity		Periosteal bone formation along sulcus for flexors, laterally along tubercle; beneath this new bone are lytic foramia (hypervascularity), primarily on peroneal sulcus
Calcaneus	Right	Bone Destruction		Lytic foramina present on talar articular surface and medial body
Astragalus	Left	Bone Destruction; Porosity		Lytic foramia on superior surface, one on neck approximately 1mm in diameter; porosity on inferior surface of superior trochlea ridge
Astragalus	Right	Remodelling; Bone Destruction; Hypervascularity		Lytic foramen on plantar surface of body; remodelling of porotic lysis on neck; enalrged foramen on superior surface of eck
Cuboid	Left	Periosteal Bone Formation; Hypervascularity; Bone Destruction		Body presents hypervascular lysis on medial surface; small amount of periosteal new bone on superior surface
Cuboid	Right	Hypervascularity; Bone Destruction		Body of cuboid presents hypervascular porosity, lysis
Metatarsal (I)	Left	Bone Destruction; Periosteal New Bone; Bone Formation		Destruction of proximal epiphysis so that the medullar cavity is exposed and the edges of the shaft are irregular and resorbed; periosteal new bone and remodelled bone covering the entirety of the shaft
Metatarsal (II)	Left	Periosteal New Bone; Hypervascularity		Patch of periosteal new bone on proximal half of dorsal shaft; enlarged nutrient foramen on dorsal proximal epiphysis
Metatarsal (III)	Left	Periosteal New Bone; Hypervascularity		Patch of periosteal new bone on middle third of dorsal shaft; enlarged nutrient foramen on dorsal surface of proximal metaphysis
Metatarsal (IV)	Left	Periosteal New Bone; Hypervascularity		Small patches of periosteal new bone on proximal third of plantar shaft; nutrient foramina on suture line of distal epiphysis caput to metaphysis
Metatarsal (V)	Left	Periosteal New Bone; Bone Destruction		Periostal new bone covering the shaft in patches, with the proximal half in the process of remodelling; tear-drop shaped lytic lesion on proximal epiphysis
Metatarsal (I)	Right	Periosteal New Bone; Remodelling; Hypervascularity		Slight periosteal new bone in process of being remodelled on proximal quarter of plantar shaft/metaphysis; enlarged nutrient foramina on proximal palmar shaft
Metatarsal (II)	Right	Periosteal New Bone; Hypervascularity		Proliferative periosteal new bone on dorsal shaft surface and distal half of plantar surface; enlarged nutrient foramina on proximal dorsal metaphysis
Metatarsal (III)	Right	Remodelling; Hypervascularity		Remodelled new bone on proximal two-thirds of dorsal shaft surface; enlarged nutrient foramina on proximal dorsal metaphysis
Metatarsal (IV)	Right	Periosteal New Bone; Hypervascularity		Patches of periosteal new bone on proximal half of dorsal shaft surface, with a small ridge of periosteal new bone on proximal third of plantar shaft; slightly enlarged nutrient foramina on proximal dorsal metaphysis
Metatarsal (V)	Right	Periosteal New Bone; Hypervascularity		Proliferative periosteal new bone covering 90% of shaft, with only one patch on proximal medial surface exposed; enlarged nutrient foramina on proximal metaphysis
Phalanges
First Phalange	Indeterminate	Periosteal New Bone		Periosteal new bone present on proximal lateral and dorsal shaft surfaces, extending on the lateral surface from the proximal to the distal metaphysis
First Phalange	Indeterminate	Periosteal New Bone		Periosteal new bone present on proximal third of dorsal shaft surface
Second Phalange	Indeterminate	Remodelling/General Bone Formation		Remodelled distal half of shaft with bony extension on lateral (?) surface
Distal Phalange	Indeterminate	Remodelling; Bone Destruction		Tip of phalange resorbed, with lamellar remodelling of surface - looks like the tip was punched out
Thorax and Tail
Caudal Vertebra	Medial	Periosteal New Bone		Patch of periosteal bone on inferior surface, along sacrococcygeaus dorsalis medialis
Caudal Vertebra	Medial	Hypervascularity		Hypervascularity of both cranial and caudal nutrient foramina, revealing honeycombing of exposed trabecular bone
NMS.Z.2024.92.3
Element	Side	Pathology	Figure	Description
Skull
Incisal	Left	Porosity; Remodelling		Porosity of inferior surface of incisal alveolus; irregular remodelling of supero-medial rostral margin
Incisal	Right	Porosity		Porosity of inferior surface of incisal alveolus, less pronounced than on the left
Nasal	Left	Remodelling; perforating foramina/lysis		Remodelled woven bone on inferior surface, with lytic foramina perforating through to the superior surface
Nasal	Right	Remodelling; perforating foramina/lysis		Remodelled woven bone on inferior surface, with lytic foramina perforating through to the superior surface
Nostrum	Left	Remodelling		Remodelling of nasal aperture, flaring laterally
Nostrum	Right	Remodelling		Remodelling of nasal aperture, with lytic foramina close to the original margin
Thorax
Rib		Fracture (healed)		Healed fracture of shaft
Hindlimbs
Tibia	Left	Periosteal New Bone; Hypervascularity		Patches of periosteal new bone on surface of peroneal groove (distal medial shaft) and on posterior distal shaft; enlarged nutrient foramen on anterior distal metaphysis
Tibia	Right	Hypervascularity		Enlarged nutrient foramina on anterior distal metaphysis
Fibula	Right	Hypervascularity; Bone Destruction		Enlarged nutrient foramen on distal metaphysis; lytic remodelling on medial metaphysis superior to the nutrient foramina, and a circular lytic lesion on lateral metaphysis
Metatarsal (IV)	Left	Fracture (healed)		Healed comminuted fracture of midshaft with two bony nodular extensions protruding dorsally and a ridge of irregular bone on the palmar surface, distal half of shaft has been displaced at a lateral diagonal (app. 45 degree angle), distal epiphysis is also remodelled
Metatarsal (II)	Right	Fracture (healed)		Healed comminuted fracture of distal third of shaft and epiphysis, resulting in nodules of bone around original epiphyseal surface
Metatarsal (III)	Left	Fracture (healed)		Healed comminuted fracture of midshaft so that the bone has flattened and extended bony protrusions laterally and medially
Phalanges
First Phalange		Fracture (healed)		Healed comminuted fracture of distal third of shaft and epiphysis
Second Phalange		Bone Formation		Proximal epiphysis extending laterally to create a false facet
Second Phalange		Remodelling		Remodelled bone on proximal insertion site of dorsal elastic ligament
Distal Phalange		Bone Destruction		Resorption of tip and small lytic foramina present on body
